# Supplementary material for: Meta-Analysis of Human Antibodies Against Plasmodium falciparum Variable Surface and Merozoite Stage Antigens
Source: Front Immunol. 2022 Jun 9;13:887219. doi: 10.3389/fimmu.2022.887219 (PMC9218060; doi:10.3389/fimmu.2022.887219)
Supplement: Supplementary file 2 [file Table_1.xlsx]

## Sheet: Table S1
Table S1: Comprehensive protein library of all 579 proteins representing the asexual erythrocytic stages of the Plasmodium falciparum that were assessed in this study.
No.	Product ID	Product Description	GeneID and Domain	Expressed region (aa)	Seroprevalence (%)	Family
1	WE9	conserved protein, unknown function	PF3D7_1434400	28-282	34.8485	BSP
2	WE8	shewanella-like protein phosphatase 2	PF3D7_1206000	24-304	28.7879	BSP
3	WE7	VFT protein	PF3D7_0606800	24-299	78.7879	BSP
4	WE6	MSP7-like protein	PF3D7_1334800	23-281	60.6061	BSP
5	WE50.1	glutamate-rich protein GLURP	PF3D7_1035300	34-459	51.5152	BSP
6	WE5	rhoptry associated adhesin	PF3D7_1012200	22-267	39.3939	BSP
7	WE49	duffy binding-like merozoite surface protein	PF3D7_1035700	26-697	100	BSP
8	WE48	rhoptry-associated membrane antigen	PF3D7_0707300	18-786	51.5152	BSP
9	WE47	6-cysteine protein P92	PF3D7_1364100	28-772	30.303	BSP
10	WE46	duffy binding-like merozoite surface protein 2	PF3D7_1036300	30-762	21.2121	BSP
11	WE45	merozoite surface protein 9	PF3D7_1228600	25-743	50	BSP
12	WE44	rhomboid protease ROM4	PF3D7_0506900	17-759	57.5758	BSP
13	WE43	GPI-anchored micronemal antigen	PF3D7_0828800	25-714	92.4242	BSP
14	WE42	apical sushi protein	PF3D7_0405900	22-711	30.303	BSP
15	WE41	apical membrane antigen 1	PF3D7_1133400	26-546	69.697	BSP
16	WE4	secreted protein with altered thrombospondin repeat domain	PF3D7_0212600	23-250	28.7879	BSP
17	WE38	conserved protein, unknown function	PF3D7_0909600	22-604	16.6667	BSP
18	WE37	merozoite surface protein 8	PF3D7_0502400	27-573	80.303	BSP
19	WE36	plasmepsin X	PF3D7_0808200	36-573	81.8182	BSP
20	WE35	merozoites-associated armadillo repeats protein	PF3D7_1035900	23-566	57.5758	BSP
21	WE34	probable protein, unknown function	PF3D7_1035100	27-561	93.9394	BSP
22	WE33	reticulocyte binding protein homologue 5	PF3D7_0424100	26-526	39.3939	BSP
23	WE31	merozoite surface protein 10 (native codon)	PF3D7_0620400	29-506	96.9697	BSP
24	WE3	merozoite surface protein 2	PF3D7_0206800	26-249	37.8788	BSP
25	WE29	merozoite TRAP-like protein	PF3D7_1028700	1-432	43.9394	BSP
26	WE28	magnesium transporter NIPA, putative	PF3D7_0522600	37-483	25.7576	BSP
27	WE27	StAR-related lipid transfer protein	PF3D7_0104200	25-424	93.9394	BSP
28	WE23	6-cysteine protein P12p	PF3D7_0612800	21-352	42.4242	BSP
29	WE22	6-cysteine protein P41	PF3D7_0404900	21-378	42.4242	BSP
30	WE21	MSP7-like protein	PF3D7_1335000	23-380	90.9091	BSP
31	WE20	cysteine-rich protective antigen	PF3D7_0423800	27-362	51.5152	BSP
32	WE19	shewanella-like protein phosphatase 1, putative	PF3D7_1469200	25-358	25.7576	BSP
33	WE18	merozoite surface protein 6	PF3D7_1035500	23-371	57.5758	BSP
34	WE17	thrombospondin-related apical membrane protein	PF3D7_1218000	26-309	36.3636	BSP
35	WE16	merozoite surface protein 7	PF3D7_1335100	24-351	87.8788	BSP
36	WE15	6-cysteine protein	PF3D7_0508000	22-327	59.0909	BSP
37	WE14	merozoite surface protein 3	PF3D7_1035400	27-354	83.3333	BSP
38	WE11	p1/s1 nuclease, putative	PF3D7_1412000	22-320	28.7879	BSP
39	WE10	rhoptry neck protein 12	PF3D7_1017100	26-310	21.2121	BSP
40	WE1	conserved Plasmodium protein, unknown function	PF3D7_1310200	26-109	16.6667	BSP
41	MSP10full	merozoite surface protein 10	PF3D7_0620400	29-507	98.4848	BSP
42	MSP10_2-2	merozoite surface protein 10	PF3D7_0620400	268-428	96.9697	BSP
43	MSP10_2-1	merozoite surface protein 10	PF3D7_0620400	110-268	37.8788	BSP
44	MSP10_1-3	merozoite surface protein 10	PF3D7_0620400	349-507	80.303	BSP
45	MSP10_1-2	merozoite surface protein 10	PF3D7_0620400	189-348	56.0606	BSP
46	MSP10_1-1	merozoite surface protein 10	PF3D7_0620400	29-188	45.4545	BSP
47	DC211	PfEMP1	PF3D7_1100200_DBLγ12	862-1209	77.2727	DBL
48	DC187	PfEMP1	PF3D7_0900100_DBLα0.16	63-499	34.8485	DBL
49	DC91	PfEMP1	PF3D7_0533100_DBLz1	2462-2884	36.3636	DBL
50	DC124	PfEMP1	PF3D7_0711700_DBLδ1	891-1381	78.7879	DBL
51	DC87	PfEMP1	PF3D7_0533100_DBLβ1	735-1216	39.3939	DBL
52	DC34	PfEMP1	PF3D7_0400400_DBLγ6	1199-1556	51.5152	DBL
53	DC185	PfEMP1	PF3D7_0833500_DBLδ1	894-1425	37.8788	DBL
54	DC148	PfEMP1	PF3D7_0712900_DBLδ1	897-1409	74.2424	DBL
55	DC100	PfEMP1	PF3D7_0600400_DBLe8	483-779	98.4848	DBL
56	DC152	PfEMP1	PF3D7_0733000_DBLδ1	904-1390	71.2121	DBL
57	DC96	PfEMP1	PF3D7_0600200_DBLγ4	1255-1641	86.3636	DBL
58	DC209	PfEMP1	PF3D7_1100200_DBLα1.5	71-473	33.3333	DBL
59	DC192	PfEMP1	PF3D7_0937600_DBLe8	473-769	93.9394	DBL
60	DC29	PfEMP1	PF3D7_0400100_DBLδ	1255-1804	80.303	DBL
61	DC191	PfEMP1	PF3D7_0937600_DBLα1.3	68-468	45.4545	DBL
62	DC240	PfEMP1	PF3D7_1219300_DBLδ1	897-1423	30.303	DBL
63	DC31	PfEMP1	PF3D7_0400400_DBLα1.2	77-474	25.7576	DBL
64	DC93	PfEMP1	PF3D7_0600200_DBLα2	60-452	42.4242	DBL
65	DC218	PfEMP1	PF3D7_1150400_DBLβ6	1248-1695	42.4242	DBL
66	DC89	PfEMP1	PF3D7_0533100_DBL5	1604-1953	34.8485	DBL
67	DC60	PfEMP1	PF3D7_0420900_DBLδ1	885-1350	45.4545	DBL
68	DC217	PfEMP1	PF3D7_1150400_DBLβ3	728-1214	18.1818	DBL
69	DC62	PfEMP1	PF3D7_0421100_DBLα0.8	68-472	40.9091	DBL
70	DC104	PfEMP1	PF3D7_0617400_DBLδ1	1207-1666	90.9091	DBL
71	DC108	PfEMP1	PF3D7_0632500_DBLβ5	831-1301	86.3636	DBL
72	DC140	PfEMP1	PF3D7_0712600_DBLδ1	895-1391	56.0606	DBL
73	DC88	PfEMP1	PF3D7_0533100_DBLγ15	1236-1599	68.1818	DBL
74	DC112	PfEMP1	PF3D7_0632500_DBLe7	2417-2762	65.1515	DBL
75	DC229	PfEMP1	PF3D7_1200400_DBLz5	1640-2062	57.5758	DBL
76	DC40	PfEMP1	PF3D7_0412400_DBLδ1	914-1365	51.5152	DBL
77	DC265	PfEMP1	PF3D7_1300300_DBLβ3	748-1194	100	DBL
78	DC249	PfEMP1	PF3D7_1240400_DBLδ1	882-1427	69.697	DBL
79	DC42	PfEMP1	PF3D7_0412700_DBLα0.1	64-536	54.5455	DBL
80	DC212	PfEMP1	PF3D7_1100200_DBLδ5	1214-1629	80.303	DBL
81	DC245	PfEMP1	PF3D7_1240300_DBLδ1	1298-1813	60.6061	DBL
82	DC173	PfEMP1	PF3D7_0808600_DBLδ1	890-1408	96.9697	DBL
83	DC144	PfEMP1	PF3D7_0712800_DBLδ1	839-1368	72.7273	DBL
84	DC128	PfEMP1	PF3D7_0712000_DBLδ1	909-1424	81.8182	DBL
85	DC85	PfEMP1	PF3D7_0533100_DBLα1.4	79-474	74.2424	DBL
86	DC74	PfEMP1	PF3D7_0425800_DBLγ13	1709-2091	46.9697	DBL
87	DC3	PfEMP1	PF3D7_0100100_DBLδ1	856-1363	75.7576	DBL
88	DC231	PfEMP1	PF3D7_1200600_DBLpam1	51-426	54.5455	DBL
89	DC5	PfEMP1	PF3D7_0100300_DBLα1.3	68-475	45.4545	DBL
90	DC269	PfEMP1	PF3D7_1300300_DBLβ9	2265-2726	71.2121	DBL
91	DC92	PfEMP1	PF3D7_0533100_DBLe1	2891-3162	46.9697	DBL
92	DC227	PfEMP1	PF3D7_1200400_DBLβ5	750-1225	28.7879	DBL
93	DC132	PfEMP1	PF3D7_0712300_DBLδ1	866-1402	39.3939	DBL
94	DC22	PfEMP1	PF3D7_0324900_DBLα0.9	68-484	34.8485	DBL
95	DC7	PfEMP1	PF3D7_0115700_DBLα0.5	64-497	34.8485	DBL
96	DC257	PfEMP1	PF3D7_1255200_DBLδ1	861-1423	43.9394	DBL
97	DC259	PfEMP1	PF3D7_1300100_DBLα0.11	60-497	15.1515	DBL
98	DC13	PfEMP1	PF3D7_0200100_DBLγ11	827-1201	39.3939	DBL
99	DC103	PfEMP1	PF3D7_0617400_DBLβ4	737-1185	40.9091	DBL
100	DC183	PfEMP1	PF3D7_0833500_DBLα0.17	66-511	48.4848	DBL
101	DC130	PfEMP1	PF3D7_0712300_DBLα0.1	61-504	54.5455	DBL
102	DC203	PfEMP1	PF3D7_1041300_DBLδ1	837-1397	89.3939	DBL
103	DC79	PfEMP1	PF3D7_0426000_DBLδ1	835-1299	53.0303	DBL
104	DC181	PfEMP1	PF3D7_0809100_DBLδ1	800-1309	84.8485	DBL
105	DC162	PfEMP1	PF3D7_0800200_DBLγ14	1243-1632	53.0303	DBL
106	DC90	PfEMP1	PF3D7_0533100_DBLγ8	2064-2438	43.9394	DBL
107	DC6	PfEMP1	PF3D7_0100300_DBLe8	480-776	89.3939	DBL
108	DC20	PfEMP1	PF3D7_0300100_DBLδ1	840-1353	56.0606	DBL
109	DC56	PfEMP1	PF3D7_0420700_DBLδ1	885-1330	50	DBL
110	DC237	PfEMP1	PF3D7_1200600_DBLe10	2322-2633	36.3636	DBL
111	DC219	PfEMP1	PF3D7_1150400_DBLδ3	1870-2296	45.4545	DBL
112	DC228	PfEMP1	PF3D7_1200400_DBLγ14	1243-1631	45.4545	DBL
113	DC207	PfEMP1	PF3D7_1100100_DBLδ1	888-1406	78.7879	DBL
114	DC16	PfEMP1	PF3D7_0223500_DBLδ1	914-1414	96.9697	DBL
115	DC101	PfEMP1	PF3D7_0617400_DBLα0.21	62-465	57.5758	DBL
116	DC171	PfEMP1	PF3D7_0808600_DBLα0.15	65-505	31.8182	DBL
117	DC113	PfEMP1	PF3D7_0632500_DBLe2	2774-3057	56.0606	DBL
118	DC221	PfEMP1	PF3D7_1200100_DBLα0.9	70-490	51.5152	DBL
119	DC261	PfEMP1	PF3D7_1300100_DBLδ1	851-1332	98.4848	DBL
120	DC33	PfEMP1	PF3D7_0400400_DBLβ12	736-1183	31.8182	DBL
121	DC177	PfEMP1	PF3D7_0808700_DBLδ1	883-1384	27.2727	DBL
122	DC189	PfEMP1	PF3D7_0900100_DBLδ1	875-1408	75.7576	DBL
123	DC146	PfEMP1	PF3D7_0712900_DBLα0.20	71-524	22.7273	DBL
124	DC154	PfEMP1	PF3D7_0733000_DBLe4	1708-2029	22.7273	DBL
125	DC199	PfEMP1	PF3D7_1000100_DBLδ1	877-1421	46.9697	DBL
126	DC44	PfEMP1	PF3D7_0412700_DBLδ1	893-1442	46.9697	DBL
127	DC225	PfEMP1	PF3D7_1200400_DBLα0.18	76-475	27.2727	DBL
128	DC270	PfEMP1	PF3D7_1373500_DBLα0.16	62-514	16.6667	DBL
129	DC95	PfEMP1	PF3D7_0600200_DBLβ13	714-1196	69.697	DBL
130	DC114	PfEMP1	PF3D7_0632800_DBLα0.8	67-477	42.4242	DBL
131	DC97	PfEMP1	PF3D7_0600200_DBLz3	1650-2077	42.4242	DBL
132	DC136	PfEMP1	PF3D7_0712400_DBLβ6	742-1194	24.2424	DBL
133	DC164	PfEMP1	PF3D7_0800200_DBLe4	2075-2381	28.7879	DBL
134	DC134	PfEMP1	PF3D7_0712400_DBLα0.18	57-464	33.3333	DBL
135	DC122	PfEMP1	PF3D7_0711700_DBLα0.1	63-498	28.7879	DBL
136	DC168	PfEMP1	PF3D7_0800300_DBLγ4	1205-1586	24.2424	DBL
137	DC163	PfEMP1	PF3D7_0800200_DBLz5	1641-2069	24.2424	DBL
138	DC52	PfEMP1	PF3D7_0413100_DBLδ1	877-1462	34.8485	DBL
139	DC116	PfEMP1	PF3D7_0632800_DBLδ1	843-1375	18.1818	DBL
140	DC244	PfEMP1	PF3D7_1240300_DBLβ8	749-1215	39.3939	DBL
141	DC195	PfEMP1	PF3D7_0937800_DBLδ1	885-1396	34.8485	DBL
142	DC120	PfEMP1	PF3D7_0700100_DBLδ1	897-1462	59.0909	DBL
143	DC28	PfEMP1	PF3D7_0400100_DBLγ5	859-1219	62.1212	DBL
144	DC238	PfEMP1	PF3D7_1219300_DBLα0.16	60-496	36.3636	DBL
145	DC138	PfEMP1	PF3D7_0712600_DBLα0.1	66-519	19.697	DBL
146	DC68	PfEMP1	PF3D7_0421300_DBLδ1	867-1384	50	DBL
147	DC106	PfEMP1	PF3D7_0632500_DBLα0.6	65-514	45.4545	DBL
148	DC9	PfEMP1	PF3D7_0115700_DBLδ1	895-1372	81.8182	DBL
149	DC214	PfEMP1	PF3D7_1100200_DBLβ9	1922-2378	63.6364	DBL
150	DC272	PfEMP1	PF3D7_1373500_DBLδ1	923-1404	45.4545	DBL
151	DC126	PfEMP1	PF3D7_0712000_DBLα0.17	64-506	45.4545	DBL
152	DC142	PfEMP1	PF3D7_0712800_DBLα0.9	68-473	25.7576	DBL
153	DC161	PfEMP1	PF3D7_0800200_DBLβ6	747-1226	77.2727	DBL
154	DC267	PfEMP1	PF3D7_1300300_DBLδ5	1572-1981	46.9697	DBL
155	DC83	PfEMP1	PF3D7_0500100_DBLδ1	851-1385	42.4242	DBL
156	DC70	PfEMP1	PF3D7_0425800_DBLα1.4	73-478	19.697	DBL
157	DC35	PfEMP1	PF3D7_0400400_DBLγ11	1572-1931	53.0303	DBL
158	DC98	PfEMP1	PF3D7_0600200_DBLe12	2083-2395	57.5758	DBL
159	DC48	PfEMP1	PF3D7_0412900_DBLδ1	863-1448	31.8182	DBL
160	DC24	PfEMP1	PF3D7_0324900_DBLδ1	828-1359	36.3636	DBL
161	DC253	PfEMP1	PF3D7_1240600_DBLδ1	1033-1536	37.8788	DBL
162	DC236	PfEMP1	PF3D7_1200600_DBLepam5	1981-2282	45.4545	DBL
163	DC167	PfEMP1	PF3D7_0800300_DBLβ1	735-1187	30.303	DBL
164	DC255	PfEMP1	PF3D7_1255200_DBLα0.19	67-492	25.7576	DBL
165	DC215	PfEMP1	PF3D7_1150400_DBLα1.7	71-469	25.7576	DBL
166	DC11	PfEMP1	PF3D7_0200100_DBLα0.7	65-484	36.3636	DBL
167	DC179	PfEMP1	PF3D7_0809100_DBLα0.12	63-479	19.697	DBL
168	DC159	PfEMP1	PF3D7_0800200_DBLα1.6	76-462	31.8182	DBL
169	DC38	PfEMP1	PF3D7_0412400_DBLα0.17	63-509	36.3636	DBL
170	DC26	PfEMP1	PF3D7_0400100_DBLα0.5	78-519	31.8182	DBL
171	DC234	PfEMP1	PF3D7_1200600_DBLpam3	1212-1558	27.2727	DBL
172	DC75	PfEMP1	PF3D7_0425800_DBLδ1	2242-2744	31.8182	DBL
173	DC81	PfEMP1	PF3D7_0500100_DBLα0.11	60-497	21.2121	DBL
174	DC109	PfEMP1	PF3D7_0632500_DBLγ1	1319-1687	54.5455	DBL
175	DC66	PfEMP1	PF3D7_0421300_DBLα0.24	65-490	50	DBL
176	DC230	PfEMP1	PF3D7_1200400_DBLe4	2068-2367	27.2727	DBL
177	DC197	PfEMP1	PF3D7_1000100_DBLα0.20	66-490	37.8788	DBL
178	DC232	PfEMP1	PF3D7_1200600_DBLpam2	526-957	48.4848	DBL
179	DC247	PfEMP1	PF3D7_1240400_DBLα0.16	61-496	27.2727	DBL
180	DC77	PfEMP1	PF3D7_0426000_DBLα0.14	63-488	27.2727	DBL
181	DC201	PfEMP1	PF3D7_1041300_DBLα0.9	68-475	33.3333	DBL
182	DC64	PfEMP1	PF3D7_0421100_DBLδ1	835-1330	63.6364	DBL
183	DC36	PfEMP1	PF3D7_0400400_DBLδ1	2099-2618	62.1212	DBL
184	DC205	PfEMP1	PF3D7_1100100_DBLα0.15	68-489	22.7273	DBL
185	DC46	PfEMP1	PF3D7_0412900_DBLα0.1	61-505	57.5758	DBL
186	DC157	PfEMP1	PF3D7_0800100_DBLδ1	820-1297	63.6364	DBL
187	DC50	PfEMP1	PF3D7_0413100_DBLα0.1	63-509	22.7273	DBL
188	DC235	PfEMP1	PF3D7_1200600_DBLepam4	1560-1904	34.8485	DBL
189	DC263	PfEMP1	PF3D7_1300300_DBLα1.6	78-469	22.7273	DBL
190	DC155	PfEMP1	PF3D7_0800100_DBLα0.9	68-482	24.2424	DBL
191	DC99	PfEMP1	PF3D7_0600400_DBLα1.3	77-478	36.3636	DBL
192	DC58	PfEMP1	PF3D7_0420900_DBLα0.1	67-507	24.2424	DBL
193	DC175	PfEMP1	PF3D7_0808700_DBLα0.2	60-492	30.303	DBL
194	DC18	PfEMP1	PF3D7_0300100_DBLα0.9	68-476	31.8182	DBL
195	DC165	PfEMP1	PF3D7_0800300_DBLα2	74-477	25.7576	DBL
196	DC118	PfEMP1	PF3D7_0700100_DBLα0.1	62-505	39.3939	DBL
197	DC110	PfEMP1	PF3D7_0632500_DBLδ4	1694-2127	66.6667	DBL
198	DC137	PfEMP1	PF3D7_0712400_DBLγ9	1208-1590	39.3939	DBL
199	DC169	PfEMP1	PF3D7_0800300_DBLδ1	1716-2172	57.5758	DBL
200	DC73	PfEMP1	PF3D7_0425800_DBLβ3	1237-1689	57.5758	DBL
201	DC242	PfEMP1	PF3D7_1240300_DBLα0.7	69-484	33.3333	DBL
202	DC251	PfEMP1	PF3D7_1240600_DBLα0.20	63-521	27.2727	DBL
203	DC266	PfEMP1	PF3D7_1300300_DBLγ12	1212-1567	34.8485	DBL
204	DC72	PfEMP1	PF3D7_0425800_DBLβ3	737-1221	28.7879	DBL
205	DC54	PfEMP1	PF3D7_0420700_DBLα0.1	67-507	28.7879	DBL
206	DC223	PfEMP1	PF3D7_1200100_DBLδ1	830-1325	21.2121	DBL
207	DC1	PfEMP1	PF3D7_0100100_DBLα0.11	68-496	12.1212	DBL
208	DC193	PfEMP1	PF3D7_0937800_DBLα0.1	66-503	15.1515	DBL
209	DC150	PfEMP1	PF3D7_0733000_DBLα0.16	71-488	13.6364	DBL
210	DC264	PfEMP1	PF3D7_1300300_CIDRδ1	470-724	59.0909	CIDR
211	DC190	PfEMP1	PF3D7_0900100_CIDRγ12	1409-1683	57.5758	CIDR
212	DC86	PfEMP1	PF3D7_0533100_CIDRα1.3	475-726	92.4242	CIDR
213	DC213	PfEMP1	PF3D7_1100200_CIDRβ4	1630-1885	62.1212	CIDR
214	DC153	PfEMP1	PF3D7_0733000_CIDRβ1	1391-1644	36.3636	CIDR
215	DC51	PfEMP1	PF3D7_0413100_CIDRα3.1	510-802	51.5152	CIDR
216	DC256	PfEMP1	PF3D7_1255200_CIDRα2.3	493-764	50	CIDR
217	DC188	PfEMP1	PF3D7_0900100_CIDRα3.4	500-795	81.8182	CIDR
218	DC94	PfEMP1	PF3D7_0600200_CIDRα1.8	453-708	71.2121	CIDR
219	DC226	PfEMP1	PF3D7_1200400_CIDRα5	476-728	59.0909	CIDR
220	DC143	PfEMP1	PF3D7_0712800_CIDRα2.4	474-718	42.4242	CIDR
221	DC115	PfEMP1	PF3D7_0632800_CIDRα4	478-754	89.3939	CIDR
222	DC125	PfEMP1	PF3D7_0711700_CIDRβ6	1382-1625	54.5455	CIDR
223	DC141	PfEMP1	PF3D7_0712600_CIDRβ1	1392-1643	54.5455	CIDR
224	DC186	PfEMP1	PF3D7_0833500_CIDRβ1	1426-1685	59.0909	CIDR
225	DC184	PfEMP1	PF3D7_0833500_CIDRα3.1	512-822	59.0909	CIDR
226	DC252	PfEMP1	PF3D7_1240600_CIDRα3.1	522-933	37.8788	CIDR
227	DC174	PfEMP1	PF3D7_0808600_CIDRγ2	1409-1667	50	CIDR
228	DC45	PfEMP1	PF3D7_0412700_CIDRβ1	1443-1704	39.3939	CIDR
229	DC76	PfEMP1	PF3D7_0425800_CIDRβ5	2745-2990	59.0909	CIDR
230	DC121	PfEMP1	PF3D7_0700100_CIDRβ1	1463-1714	48.4848	CIDR
231	DC147	PfEMP1	PF3D7_0712900_CIDRα3.1	525-823	36.3636	CIDR
232	DC43	PfEMP1	PF3D7_0412700_CIDRα3.2	537-818	66.6667	CIDR
233	DC160	PfEMP1	PF3D7_0800200_CIDRδ2	463-717	54.5455	CIDR
234	DC271	PfEMP1	PF3D7_1373500_CIDRα3.4	515-834	71.2121	CIDR
235	DC123	PfEMP1	PF3D7_0711700_CIDRα3.2	499-796	36.3636	CIDR
236	DC69	PfEMP1	PF3D7_0421300_CIDRβ1	1385-1629	51.5152	CIDR
237	DC127	PfEMP1	PF3D7_0712000_CIDRα3.1	507-819	45.4545	CIDR
238	DC32	PfEMP1	PF3D7_0400400_CIDRα1.1	475-727	51.5152	CIDR
239	DC262	PfEMP1	PF3D7_1300100_CIDRβ1	1333-1586	62.1212	CIDR
240	DC206	PfEMP1	PF3D7_1100100_CIDRα3.2	490-804	54.5455	CIDR
241	DC180	PfEMP1	PF3D7_0809100_CIDRα2.2	480-737	45.4545	CIDR
242	DC8	PfEMP1	PF3D7_0115700_CIDRα2.8	498-789	59.0909	CIDR
243	DC202	PfEMP1	PF3D7_1041300_CIDRα2.7	476-746	59.0909	CIDR
244	DC107	PfEMP1	PF3D7_0632500_CIDRα3.2	515-819	59.0909	CIDR
245	DC135	PfEMP1	PF3D7_0712400_CIDRα6	465-721	27.2727	CIDR
246	DC37	PfEMP1	PF3D7_0400400_CIDRγ8	2619-2896	27.2727	CIDR
247	DC194	PfEMP1	PF3D7_0937800_CIDRα3.1	504-805	59.0909	CIDR
248	DC151	PfEMP1	PF3D7_0733000_CIDRα3.4	489-815	42.4242	CIDR
249	DC67	PfEMP1	PF3D7_0421300_CIDRα3.4	491-783	31.8182	CIDR
250	DC210	PfEMP1	PF3D7_1100200_CIDRγ3	474-728	36.3636	CIDR
251	DC241	PfEMP1	PF3D7_1219300_CIDRγ12	1424-1689	42.4242	CIDR
252	DC268	PfEMP1	PF3D7_1300300_CIDRβ3	1982-2236	46.9697	CIDR
253	DC25	PfEMP1	PF3D7_0324900_CIDRβ7	1360-1612	28.7879	CIDR
254	DC216	PfEMP1	PF3D7_1150400_CIDRα1.4	470-719	75.7576	CIDR
255	DC57	PfEMP1	PF3D7_0420700_CIDRγ6	1331-1586	42.4242	CIDR
256	DC254	PfEMP1	PF3D7_1240600_CIDRβ1	1537-1804	37.8788	CIDR
257	DC145	PfEMP1	PF3D7_0712800_CIDRγ5	1369-1630	39.3939	CIDR
258	DC149	PfEMP1	PF3D7_0712900_CIDRβ1	1410-1665	34.8485	CIDR
259	DC59	PfEMP1	PF3D7_0420900_CIDRα3.2	508-806	39.3939	CIDR
260	DC178	PfEMP1	PF3D7_0808700_CIDRβ1	1385-1652	43.9394	CIDR
261	DC105	PfEMP1	PF3D7_0617400_CIDRβ1	1667-1919	59.0909	CIDR
262	DC273	PfEMP1	PF3D7_1373500_CIDRβ6	1405-1658	34.8485	CIDR
263	DC182	PfEMP1	PF3D7_0809100_CIDRβ1	1310-1567	81.8182	CIDR
264	DC196	PfEMP1	PF3D7_0937800_CIDRγ5	1397-1658	62.1212	CIDR
265	DC131	PfEMP1	PF3D7_0712300_CIDRα0.1	505-790	62.1212	CIDR
266	DC65	PfEMP1	PF3D7_0421100_CIDRγ11	1331-1610	66.6667	CIDR
267	DC117	PfEMP1	PF3D7_0632800_CIDRβ1	1376-1629	34.8485	CIDR
268	DC47	PfEMP1	PF3D7_0412900_CIDRα3.1	506-788	43.9394	CIDR
269	DC246	PfEMP1	PF3D7_1240300_CIDRβ1	1814-2071	56.0606	CIDR
270	DC27	PfEMP1	PF3D7_0400100_CIDRα2.10	520-803	59.0909	CIDR
271	DC208	PfEMP1	PF3D7_1100100_CIDRβ1	1407-1659	54.5455	CIDR
272	DC63	PfEMP1	PF3D7_0421100_CIDRα4	473-754	80.303	CIDR
273	DC61	PfEMP1	PF3D7_0420900_CIDRγ11	1351-1630	40.9091	CIDR
274	DC39	PfEMP1	PF3D7_0412400_CIDRα3.1	510-822	50	CIDR
275	DC243	PfEMP1	PF3D7_1240300_CIDRα4	485-742	69.697	CIDR
276	DC172	PfEMP1	PF3D7_0808600_CIDRα3.2	506-809	36.3636	CIDR
277	DC220	PfEMP1	PF3D7_1150400_CIDRγ2	2297-2554	59.0909	CIDR
278	DC176	PfEMP1	PF3D7_0808700_CIDRα3.1	493-777	53.0303	CIDR
279	DC12	PfEMP1	PF3D7_0200100_CIDRα2.2	485-742	63.6364	CIDR
280	DC80	PfEMP1	PF3D7_0426000_CIDRβ1	1300-1557	51.5152	CIDR
281	DC224	PfEMP1	PF3D7_1200100_CIDRβ1	1326-1573	51.5152	CIDR
282	DC250	PfEMP1	PF3D7_1240400_CIDRβ1	1428-1679	30.303	CIDR
283	DC53	PfEMP1	PF3D7_0413100_CIDRγ2	1463-1736	40.9091	CIDR
284	DC248	PfEMP1	PF3D7_1240400_CIDRα3.4	497-799	53.0303	CIDR
285	DC84	PfEMP1	PF3D7_0500100_CIDRβ1	1386-1640	36.3636	CIDR
286	DC4	PfEMP1	PF3D7_0100100_CIDRβ1	1364-1614	60.6061	CIDR
287	DC170	PfEMP1	PF3D7_0800300_CIDRβ1	2173-2435	51.5152	CIDR
288	DC222	PfEMP1	PF3D7_1200100_CIDRα2.2	491-744	36.3636	CIDR
289	DC2	PfEMP1	PF3D7_0100100_CIDRα2.8	497-760	25.7576	CIDR
290	DC78	PfEMP1	PF3D7_0426000_CIDRα4	489-743	37.8788	CIDR
291	DC19	PfEMP1	PF3D7_0300100_CIDRα2.4	477-729	54.5455	CIDR
292	DC82	PfEMP1	PF3D7_0500100_CIDRα2.4	498-754	31.8182	CIDR
293	DC198	PfEMP1	PF3D7_1000100_CIDRα3.1	491-808	42.4242	CIDR
294	DC258	PfEMP1	PF3D7_1255200_CIDRβ1	1424-1681	37.8788	CIDR
295	DC200	PfEMP1	PF3D7_1000100_CIDRγ4	1422-1688	42.4242	CIDR
296	DC30	PfEMP1	PF3D7_0400100_CIDRβ1	1805-2061	48.4848	CIDR
297	DC10	PfEMP1	PF3D7_0115700_CIDRβ1	1373-1636	39.3939	CIDR
298	DC111	PfEMP1	PF3D7_0632500_CIDRγ1	2128-2375	39.3939	CIDR
299	DC41	PfEMP1	PF3D7_0412400_CIDRβ1	1366-1634	39.3939	CIDR
300	DC139	PfEMP1	PF3D7_0712600_CIDRα3.1	520-834	43.9394	CIDR
301	DC166	PfEMP1	PF3D7_0800300_CIDRα1.6	478-726	62.1212	CIDR
302	DC23	PfEMP1	PF3D7_0324900_CIDRα2.1	485-736	71.2121	CIDR
303	DC71	PfEMP1	PF3D7_0425800_CIDRα1.6	479-728	65.1515	CIDR
304	DC15	PfEMP1	PF3D7_0223500_CIDRα3.4	508-826	62.1212	CIDR
305	DC204	PfEMP1	PF3D7_1041300_CIDRβ1	1398-1653	34.8485	CIDR
306	DC17	PfEMP1	PF3D7_0223500_CIDRβ1	1415-1667	51.5152	CIDR
307	DC49	PfEMP1	PF3D7_0412900_CIDRγ2	1449-1722	45.4545	CIDR
308	DC233	PfEMP1	PF3D7_1200600_CIDRpam	966-1193	34.8485	CIDR
309	DC158	PfEMP1	PF3D7_0800100_CIDRβ1	1298-1548	42.4242	CIDR
310	DC260	PfEMP1	PF3D7_1300100_CIDRα2.4	498-754	30.303	CIDR
311	DC102	PfEMP1	PF3D7_0617400_CIDRα2.1	466-708	65.1515	CIDR
312	DC55	PfEMP1	PF3D7_0420700_CIDRα3.2	508-806	24.2424	CIDR
313	DC133	PfEMP1	PF3D7_0712300_CIDRγ10	1403-1659	25.7576	CIDR
314	DC239	PfEMP1	PF3D7_1219300_CIDRα3.4	497-797	33.3333	CIDR
315	DC119	PfEMP1	PF3D7_0700100_CIDRα3.1	506-819	50	CIDR
316	DC21	PfEMP1	PF3D7_0300100_CIDRβ1	1354-1613	34.8485	CIDR
317	DC156	PfEMP1	PF3D7_0800100_CIDRα2.11	483-730	22.7273	CIDR
318	RS250	SURFIN 8.3	PF3D7_0800700	853-1388	74.2424	SURFIN
319	RS251	SURFIN 8.3	PF3D7_0800700	351-852	56.0606	SURFIN
320	RS249	SURFIN 8.3	PF3D7_0800700	1389-1925	63.6364	SURFIN
321	RS248	SURFIN 8.2	PF3D7_0830800	569-1303	39.3939	SURFIN
322	RS247	SURFIN 8.2	PF3D7_0830800	1304-2049	51.5152	SURFIN
323	RS244	SURFIN 8.1	PF3D7_0831100	1369-1921	66.6667	SURFIN
324	RS246	SURFIN 8.1	PF3D7_0831100	363-866	75.7576	SURFIN
325	RS245	SURFIN 8.1	PF3D7_0831100	867-1368	86.3636	SURFIN
326	RS254	SURFIN 4.2	PF3D7_0424400	595-1194	48.4848	SURFIN
327	RS268	SURFIN 4.2	PF3D7_0424400	765-1194	33.3333	SURFIN
328	RS252	SURFIN 4.2	PF3D7_0424400	1797-2380	60.6061	SURFIN
329	RS255	SURFIN 4.2	PF3D7_0424400	2-594	53.0303	SURFIN
330	RS253	SURFIN 4.2	PF3D7_0424400	1195-1796	60.6061	SURFIN
331	RS259	SURFIN 4.1, pseudogene	PF3D7_0402200	2-536	27.2727	SURFIN
332	RS258	SURFIN 4.1, pseudogene	PF3D7_0402200	537-1070	86.3636	SURFIN
333	RS257	SURFIN 4.1, pseudogene	PF3D7_0402200	1071-1604	31.8182	SURFIN
334	RS256	SURFIN 4.1, pseudogene	PF3D7_0402200	1605-2219	65.1515	SURFIN
335	RS243	SURFIN 14.1	PF3D7_1477600	1443-1953	87.8788	SURFIN
336	RS241	SURFIN 14.1	PF3D7_1477600	371-904	74.2424	SURFIN
337	RS242	SURFIN 14.1	PF3D7_1477600	905-1442	74.2424	SURFIN
338	RS239	SURFIN 13.1, pseudogene	PF3D7_1301800	1644-2164	57.5758	SURFIN
339	RS240	SURFIN 13.1, pseudogene	PF3D7_1301800	1343-1626	86.3636	SURFIN
340	RS237	SURFIN 13.1, pseudogene	PF3D7_1301800	2-657	56.0606	SURFIN
341	RS238	SURFIN 13.1, pseudogene	PF3D7_1301800	658-1319	50	SURFIN
342	RS262	SURFIN 1.3	PF3D7_0115000	351-852	46.9697	SURFIN
343	RS261	SURFIN 1.3	PF3D7_0115000	853-1353	54.5455	SURFIN
344	RS260	SURFIN 1.3	PF3D7_0115000	1354-1925	74.2424	SURFIN
345	RS269	SURFIN 1.2, pseudogene	PF3D7_0113600	878-1270	51.5152	SURFIN
346	RS263	SURFIN 1.2, pseudogene	PF3D7_0113600	1271-1893	45.4545	SURFIN
347	RS265	SURFIN 1.2, pseudogene	PF3D7_0113600	2-635	33.3333	SURFIN
348	RS264	SURFIN 1.2, pseudogene	PF3D7_0113600	636-1270	100	SURFIN
349	RS266	SURFIN 1.1	PF3D7_0113100	936-1555	72.7273	SURFIN
350	RS267	SURFIN 1.1	PF3D7_0113100	331-935	21.2121	SURFIN
351	RS76	STEVOR	PF3D7_0617600	23-177	16.6667	STEVOR
352	RS115	STEVOR	PF3D7_0832400	23-179	57.5758	STEVOR
353	RS93	STEVOR	PF3D7_0700400	198-260	50	STEVOR
354	RS203	STEVOR	PF3D7_1300900	202-268	43.9394	STEVOR
355	RS236	STEVOR	PF3D7_0200400	202-264	33.3333	STEVOR
356	RS114	STEVOR	PF3D7_0832000	21-261	54.5455	STEVOR
357	RS187	STEVOR	PF3D7_1254300	198-262	43.9394	STEVOR
358	RS207	STEVOR	PF3D7_1372800	199-260	48.4848	STEVOR
359	RS220	STEVOR	PF3D7_1400700	202-253	39.3939	STEVOR
360	RS219	STEVOR	PF3D7_1400700	23-178	31.8182	STEVOR
361	RS206	STEVOR	PF3D7_1372800	21-178	37.8788	STEVOR
362	RS26	STEVOR	PF3D7_0201300	23-178	31.8182	STEVOR
363	RS54	STEVOR	PF3D7_0400800	23-174	45.4545	STEVOR
364	RS140	STEVOR	PF3D7_0901600	202-263	36.3636	STEVOR
365	RS28	STEVOR	PF3D7_0221400	27-229	40.9091	STEVOR
366	RS8	STEVOR	PF3D7_0101800	21-174	78.7879	STEVOR
367	RS14	STEVOR	PF3D7_0115400	202-261	48.4848	STEVOR
368	RS27	STEVOR	PF3D7_0201300	202-265	59.0909	STEVOR
369	RS40	STEVOR	PF3D7_0300400	198-256	34.8485	STEVOR
370	RS55	STEVOR	PF3D7_0400800	198-249	45.4545	STEVOR
371	RS33	STEVOR	PF3D7_0222800	198-264	33.3333	STEVOR
372	RS80	STEVOR	PF3D7_0631900	23-174	24.2424	STEVOR
373	RS39	STEVOR	PF3D7_0300400	23-177	24.2424	STEVOR
374	RS226	STEVOR	PF3D7_1479500	23-174	34.8485	STEVOR
375	RS132	STEVOR	PF3D7_0900900	205-260	57.5758	STEVOR
376	RS154	STEVOR	PF3D7_1040200	206-265	22.7273	STEVOR
377	RS81	STEVOR	PF3D7_0631900	198-263	19.697	STEVOR
378	RS49	STEVOR	PF3D7_0324600	198-261	28.7879	STEVOR
379	RS184	STEVOR	PF3D7_1254100	198-255	42.4242	STEVOR
380	RS116	STEVOR	PF3D7_0832400	200-264	62.1212	STEVOR
381	RS98	STEVOR	PF3D7_0732000	24-174	69.697	STEVOR
382	RS77	STEVOR	PF3D7_0617600	201-262	30.303	STEVOR
383	RS190	STEVOR	PF3D7_1254600	24-177	22.7273	STEVOR
384	RS235	STEVOR	PF3D7_0200400	24-181	27.2727	STEVOR
385	RS62	STEVOR	PF3D7_0402600	21-261	22.7273	STEVOR
386	RS66	STEVOR	PF3D7_0425500	21-263	27.2727	STEVOR
387	RS120	STEVOR	PF3D7_0832900	197-264	40.9091	STEVOR
388	RS139	STEVOR	PF3D7_0901600	28-178	33.3333	STEVOR
389	RS202	STEVOR	PF3D7_1300900	21-178	75.7576	STEVOR
390	RS174	STEVOR	PF3D7_1149900	23-176	24.2424	STEVOR
391	RS227	STEVOR	PF3D7_1479500	198-259	60.6061	STEVOR
392	RS32	STEVOR	PF3D7_0222800	23-174	39.3939	STEVOR
393	RS119	STEVOR	PF3D7_0832900	21-173	22.7273	STEVOR
394	RS191	STEVOR	PF3D7_1254600	198-262	48.4848	STEVOR
395	RS131	STEVOR	PF3D7_0900900	21-181	27.2727	STEVOR
396	RS183	STEVOR	PF3D7_1254100	24-174	12.1212	STEVOR
397	RS232	STEVOR	PF3D7_1479900	24-178	27.2727	STEVOR
398	RS153	STEVOR	PF3D7_1040200	28-182	31.8182	STEVOR
399	RS13	STEVOR	PF3D7_0115400	23-178	31.8182	STEVOR
400	RS92	STEVOR	PF3D7_0700400	24-174	18.1818	STEVOR
401	RS233	STEVOR	PF3D7_1479900	202-264	43.9394	STEVOR
402	RS186	STEVOR	PF3D7_1254300	23-177	16.6667	STEVOR
403	RS99	STEVOR	PF3D7_0732000	198-256	83.3333	STEVOR
404	RS4	RIFIN	PF3D7_0100800	19-301	74.2424	RIFIN
405	RS56	RIFIN	PF3D7_0400900	19-286	25.7576	RIFIN
406	RS234	RIFIN	PF3D7_1480000	19-297	42.4242	RIFIN
407	RS1	RIFIN	PF3D7_0100200	19-288	69.697	RIFIN
408	RS157	RIFIN	PF3D7_1040500	19-307	37.8788	RIFIN
409	RS145	RIFIN	PF3D7_1000200	19-328	30.303	RIFIN
410	RS60	RIFIN	PF3D7_0401400	24-286	25.7576	RIFIN
411	RS162	RIFIN	PF3D7_1041000	21-327	63.6364	RIFIN
412	RS204	RIFIN	PF3D7_1372600	17-242	50	RIFIN
413	RS34	RIFIN	PF3D7_0223100	28-141	51.5152	RIFIN
414	RS160	RIFIN	PF3D7_1040800	21-265	51.5152	RIFIN
415	RS210	RIFIN	PF3D7_1373300	28-311	60.6061	RIFIN
416	RS192	RIFIN	PF3D7_1254700	19-283	34.8485	RIFIN
417	RS129	RIFIN	PF3D7_0900600	19-324	53.0303	RIFIN
418	RS128	RIFIN	PF3D7_0900500	26-295	51.5152	RIFIN
419	RS180	RIFIN	PF3D7_1200500	19-326	51.5152	RIFIN
420	RS96	RIFIN	PF3D7_0701800	23-288	39.3939	RIFIN
421	RS57	RIFIN	PF3D7_0401000	22-266	50	RIFIN
422	RS172	RIFIN	PF3D7_1101300	174-287	42.4242	RIFIN
423	RS197	RIFIN	PF3D7_1300200	19-305	63.6364	RIFIN
424	RS166	RIFIN	PF3D7_1100400	23-280	34.8485	RIFIN
425	RS31	RIFIN	PF3D7_0222700	26-305	54.5455	RIFIN
426	RS124	RIFIN	PF3D7_0833400	24-297	57.5758	RIFIN
427	RS22	RIFIN	PF3D7_0200700	19-287	57.5758	RIFIN
428	RS90	RIFIN	PF3D7_0700300	22-135	48.4848	RIFIN
429	RS110	RIFIN	PF3D7_0800500	23-332	54.5455	RIFIN
430	RS29	RIFIN	PF3D7_0222500	28-273	53.0303	RIFIN
431	RS74	RIFIN	PF3D7_0600500	23-328	24.2424	RIFIN
432	RS78	RIFIN	PF3D7_0617700	26-288	33.3333	RIFIN
433	RS173	RIFIN	PF3D7_1149800	24-271	34.8485	RIFIN
434	RS72	RIFIN	PF3D7_0532900	149-275	63.6364	RIFIN
435	RS100	RIFIN	PF3D7_0732200	22-140	83.3333	RIFIN
436	RS143	RIFIN	PF3D7_0937500	19-326	43.9394	RIFIN
437	RS12	RIFIN	PF3D7_0115300	23-293	45.4545	RIFIN
438	RS199	RIFIN	PF3D7_1300500	19-288	60.6061	RIFIN
439	RS50	RIFIN	PF3D7_0324800	24-328	33.3333	RIFIN
440	RS105	RIFIN	PF3D7_0732500	26-329	89.3939	RIFIN
441	RS7	RIFIN	PF3D7_0101600	19-326	86.3636	RIFIN
442	RS178	RIFIN	PF3D7_1200200	19-335	31.8182	RIFIN
443	RS209	RIFIN	PF3D7_1373100	19-298	53.0303	RIFIN
444	RS194	RIFIN	PF3D7_1255000	29-119	50	RIFIN
445	RS159	RIFIN	PF3D7_1040700	19-329	43.9394	RIFIN
446	RS20	RIFIN	PF3D7_0200500	19-327	72.7273	RIFIN
447	RS208	RIFIN	PF3D7_1373000	19-293	53.0303	RIFIN
448	RS68	RIFIN	PF3D7_0425900	19-281	45.4545	RIFIN
449	RS170	RIFIN	PF3D7_1101200	26-313	42.4242	RIFIN
450	RS52	RIFIN	PF3D7_0400500	19-339	40.9091	RIFIN
451	RS193	RIFIN	PF3D7_1254800	19-274	45.4545	RIFIN
452	RS16	RIFIN	PF3D7_0200200	24-291	51.5152	RIFIN
453	RS156	RIFIN	PF3D7_1040400	26-305	40.9091	RIFIN
454	RS59	RIFIN	PF3D7_0401300	19-332	36.3636	RIFIN
455	RS107	RIFIN	PF3D7_0732700	142-316	31.8182	RIFIN
456	RS217	RIFIN	PF3D7_1400500	27-296	22.7273	RIFIN
457	RS144	RIFIN	PF3D7_0937700	19-324	34.8485	RIFIN
458	RS215	RIFIN	PF3D7_1400400	23-144	24.2424	RIFIN
459	RS134	RIFIN	PF3D7_0901000	141-266	40.9091	RIFIN
460	RS214	RIFIN	PF3D7_1400300	141-299	56.0606	RIFIN
461	RS63	RIFIN	PF3D7_0413200	24-333	45.4545	RIFIN
462	RS24	RIFIN	PF3D7_0201000	137-269	48.4848	RIFIN
463	RS70	RIFIN	PF3D7_0500500	24-266	45.4545	RIFIN
464	RS200	RIFIN	PF3D7_1300600	29-302	78.7879	RIFIN
465	RS211	RIFIN	PF3D7_1373400	19-334	40.9091	RIFIN
466	RS196	RIFIN	PF3D7_1255100	19-307	51.5152	RIFIN
467	RS168	RIFIN	PF3D7_1100500	170-284	33.3333	RIFIN
468	RS222	RIFIN	PF3D7_1400800	142-273	59.0909	RIFIN
469	RS135	RIFIN	PF3D7_0901100	20-326	27.2727	RIFIN
470	RS69	RIFIN	PF3D7_0500400	19-331	33.3333	RIFIN
471	RS127	RIFIN	PF3D7_0900400	19-300	42.4242	RIFIN
472	RS195	RIFIN	PF3D7_1255000	143-302	57.5758	RIFIN
473	RS108	RIFIN	PF3D7_0732900	19-296	40.9091	RIFIN
474	RS221	RIFIN	PF3D7_1400800	27-118	24.2424	RIFIN
475	RS84	RIFIN	PF3D7_0632200	19-144	19.697	RIFIN
476	RS146	RIFIN	PF3D7_1000300	25-302	45.4545	RIFIN
477	RS205	RIFIN	PF3D7_1372700	23-305	22.7273	RIFIN
478	RS137	RIFIN	PF3D7_0901400	22-307	37.8788	RIFIN
479	RS150	RIFIN	PF3D7_1000600	145-296	62.1212	RIFIN
480	RS151	RIFIN	PF3D7_1040000	28-317	42.4242	RIFIN
481	RS75	RIFIN	PF3D7_0600700	19-306	33.3333	RIFIN
482	RS138	RIFIN	PF3D7_0901500	25-322	51.5152	RIFIN
483	RS43	RIFIN	PF3D7_0300800	23-280	28.7879	RIFIN
484	RS182	RIFIN	PF3D7_1254000	24-303	46.9697	RIFIN
485	RS177	RIFIN	PF3D7_1150300	19-298	28.7879	RIFIN
486	RS147	RIFIN	PF3D7_1000400	19-328	56.0606	RIFIN
487	RS175	RIFIN	PF3D7_1150000	27-326	28.7879	RIFIN
488	RS201	RIFIN	PF3D7_1300700	23-326	60.6061	RIFIN
489	RS117	RIFIN	PF3D7_0832500	26-283	54.5455	RIFIN
490	RS58	RIFIN	PF3D7_0401200	19-332	46.9697	RIFIN
491	RS88	RIFIN	PF3D7_0632700	19-333	34.8485	RIFIN
492	RS2	RIFIN	PF3D7_0100400	19-329	78.7879	RIFIN
493	RS85	RIFIN	PF3D7_0632200	168-334	12.1212	RIFIN
494	RS21	RIFIN	PF3D7_0200600	26-332	63.6364	RIFIN
495	RS44	RIFIN	PF3D7_0324400	25-158	30.303	RIFIN
496	RS136	RIFIN	PF3D7_0901300	19-335	33.3333	RIFIN
497	RS109	RIFIN	PF3D7_0800400	19-287	59.0909	RIFIN
498	RS42	RIFIN	PF3D7_0300700	25-325	39.3939	RIFIN
499	RS133	RIFIN	PF3D7_0901000	26-117	25.7576	RIFIN
500	RS198	RIFIN	PF3D7_1300400	19-300	71.2121	RIFIN
501	RS38	RIFIN	PF3D7_0300200	19-283	37.8788	RIFIN
502	RS213	RIFIN	PF3D7_1400300	27-117	43.9394	RIFIN
503	RS122	RIFIN	PF3D7_0833100	23-325	63.6364	RIFIN
504	RS71	RIFIN	PF3D7_0532900	25-125	59.0909	RIFIN
505	RS102	RIFIN	PF3D7_0732300	24-295	87.8788	RIFIN
506	RS82	RIFIN	PF3D7_0632000	22-327	33.3333	RIFIN
507	RS176	RIFIN	PF3D7_1150200	23-295	34.8485	RIFIN
508	RS15	RIFIN	PF3D7_0115600	19-336	50	RIFIN
509	RS230	RIFIN	PF3D7_1479700	19-305	72.7273	RIFIN
510	RS181	RIFIN	PF3D7_1253700	28-322	53.0303	RIFIN
511	RS64	RIFIN	PF3D7_0413300	26-303	40.9091	RIFIN
512	RS123	RIFIN	PF3D7_0833200	23-313	40.9091	RIFIN
513	RS185	RIFIN	PF3D7_1254200	19-308	43.9394	RIFIN
514	RS167	RIFIN	PF3D7_1100500	26-146	31.8182	RIFIN
515	RS6	RIFIN	PF3D7_0101000	28-315	86.3636	RIFIN
516	RS5	RIFIN	PF3D7_0100900	23-307	81.8182	RIFIN
517	RS152	RIFIN	PF3D7_1040100	26-266	40.9091	RIFIN
518	RS10	RIFIN	PF3D7_0114700	23-292	78.7879	RIFIN
519	RS46	RIFIN	PF3D7_0324500	27-122	36.3636	RIFIN
520	RS104	RIFIN	PF3D7_0732400	176-339	89.3939	RIFIN
521	RS87	RIFIN	PF3D7_0632400	19-334	34.8485	RIFIN
522	RS224	RIFIN	PF3D7_1479400	26-121	40.9091	RIFIN
523	RS148	RIFIN	PF3D7_1000500	24-326	40.9091	RIFIN
524	RS112	RIFIN	PF3D7_0808900	25-147	50	RIFIN
525	RS125	RIFIN	PF3D7_0900200	19-333	45.4545	RIFIN
526	RS225	RIFIN	PF3D7_1479400	145-316	40.9091	RIFIN
527	RS103	RIFIN	PF3D7_0732400	27-152	83.3333	RIFIN
528	RS218	RIFIN	PF3D7_1400600	19-325	36.3636	RIFIN
529	RS67	RIFIN	PF3D7_0425700	19-281	40.9091	RIFIN
530	RS229	RIFIN	PF3D7_1479600	145-307	18.1818	RIFIN
531	RS65	RIFIN	PF3D7_0421200	27-303	40.9091	RIFIN
532	RS91	RIFIN	PF3D7_0700300	159-273	36.3636	RIFIN
533	RS231	RIFIN	PF3D7_1479800	26-301	46.9697	RIFIN
534	RS212	RIFIN	PF3D7_1400200	23-321	53.0303	RIFIN
535	RS79	RIFIN	PF3D7_0631800	23-300	28.7879	RIFIN
536	RS41	RIFIN	PF3D7_0300500	26-316	59.0909	RIFIN
537	RS111	RIFIN	PF3D7_0808800	28-327	56.0606	RIFIN
538	RS216	RIFIN	PF3D7_1400400	168-294	50	RIFIN
539	RS83	RIFIN	PF3D7_0632100	19-280	19.697	RIFIN
540	RS94	RIFIN	PF3D7_0700500	25-314	33.3333	RIFIN
541	RS228	RIFIN	PF3D7_1479600	27-121	19.697	RIFIN
542	RS86	RIFIN	PF3D7_0632300	26-316	28.7879	RIFIN
543	RS118	RIFIN	PF3D7_0832800	19-263	68.1818	RIFIN
544	RS36	RIFIN	PF3D7_0223200	28-302	34.8485	RIFIN
545	RS169	RIFIN	PF3D7_1101100	19-306	28.7879	RIFIN
546	RS35	RIFIN	PF3D7_0223100	165-287	22.7273	RIFIN
547	RS97	RIFIN	PF3D7_0713000	24-303	78.7879	RIFIN
548	RS188	RIFIN	PF3D7_1254400	24-336	34.8485	RIFIN
549	RS47	RIFIN	PF3D7_0324500	146-274	30.303	RIFIN
550	RS30	RIFIN	PF3D7_0222600	19-325	62.1212	RIFIN
551	RS113	RIFIN	PF3D7_0808900	171-290	66.6667	RIFIN
552	RS164	RIFIN	PF3D7_1041200	19-328	30.303	RIFIN
553	RS51	RIFIN	PF3D7_0400300	19-327	43.9394	RIFIN
554	RS155	RIFIN	PF3D7_1040300	24-335	30.303	RIFIN
555	RS73	RIFIN	PF3D7_0600300	19-328	25.7576	RIFIN
556	RS149	RIFIN	PF3D7_1000600	27-121	34.8485	RIFIN
557	RS171	RIFIN	PF3D7_1101300	23-150	10.6061	RIFIN
558	RS142	RIFIN	PF3D7_0937400	27-316	83.3333	RIFIN
559	RS161	RIFIN	PF3D7_1040900	28-268	80.303	RIFIN
560	RS53	RIFIN	PF3D7_0400700	19-337	37.8788	RIFIN
561	RS101	RIFIN	PF3D7_0732200	164-323	92.4242	RIFIN
562	RS126	RIFIN	PF3D7_0900300	28-316	80.303	RIFIN
563	RS3	RIFIN	PF3D7_0100600	26-316	83.3333	RIFIN
564	RS9	RIFIN	PF3D7_0101900	26-300	92.4242	RIFIN
565	RS165	RIFIN	PF3D7_1100300	19-297	27.2727	RIFIN
566	RS179	RIFIN	PF3D7_1200300	23-302	21.2121	RIFIN
567	RS121	RIFIN	PF3D7_0833000	19-325	36.3636	RIFIN
568	RS95	RIFIN	PF3D7_0701100	19-286	31.8182	RIFIN
569	RS25	RIFIN	PF3D7_0201200	23-313	31.8182	RIFIN
570	RS130	RIFIN	PF3D7_0900700	24-338	46.9697	RIFIN
571	RS37	RIFIN	PF3D7_0223400	19-284	10.6061	RIFIN
572	RS45	RIFIN	PF3D7_0324400	182-306	74.2424	RIFIN
573	RS106	RIFIN	PF3D7_0732700	27-118	93.9394	RIFIN
574	RS141	RIFIN	PF3D7_0937300	20-308	39.3939	RIFIN
575	RS89	RIFIN	PF3D7_0700200	23-280	27.2727	RIFIN
576	RS158	RIFIN	PF3D7_1040600	28-283	75.7576	RIFIN
577	RS163	RIFIN	PF3D7_1041100	24-291	74.2424	RIFIN
578	RS189	RIFIN	PF3D7_1254500	21-269	66.6667	RIFIN
579	RS23	RIFIN	PF3D7_0201000	21-113	27.2727	RIFIN
